# Supplementary material for: Local audit of empiric antibiotic therapy in bacteremia: A retrospective cohort study
Source: PLoS One. 2021 Mar 18;16(3):e0248817. doi: 10.1371/journal.pone.0248817 (PMC7971877; doi:10.1371/journal.pone.0248817)
Supplement: S1 Data — (CSV) [file pone.0248817.s005.csv]

ID	MRP.team	CCI.score	IC.chemotherapy	IC.steroids	IC.neutropenia	IC.solid.transplant	IC.HSCT	Acquisition	Source	Presumed.source.at.time.of.blood.culture	CXR	CT.chest	Abdo.US	Abdo.CT	Line.culture	Last.MRSA.colonization.status	Last.VRE.colonization.status	Last.ESBL.colonization.status	Last.CRE.colonization.status	MRSA.prior.culture	VRE.prior.culture	ESBL.prior.culture	CRE.prior.culture	Pseudomonas.prior.culture	SPICE.prior.culture	Prior.antibiotics.90d	Prior.hospitalization.30.days	Surgery.prior.90d	HD.line	PICC.line	Central.line	Orthopedic.prosthesis	Cardiac.prosthesis	Vascular.prosthesis	Neurosurgery.prosthesis	Intraabdominal.drain	Urological.stent.or.drain	Injection.drug.use	pitt.score	Pitt.hypotension	Transfer.to.ICU.in.72hrs	Polymicrobial.BC	BC.organism1	organism1.Daptomycin.suscept	organism1.Vancomycin.suscept	organism1.Ampicillin.suscept	organism1.Cloxacillin.suscept	organism1.Cefazolin.suscept	organism1.Ceftriaxone.suscept
1	a.medicine	0	0	0	0	0	0	hospital associated	SSTI	SSTI	0	0	0	1	1	positive	positive	negative	negative	1	0	0	0	1	0	1	0	0	0	1	0	0	0	0	0	0	0	0	2	0	0	1	acinetobacter pittii	resistant	resistant	resistant	resistant	resistant	resistant
2	ICU	6	1	1	0	0	0	hospital associated	CNS	CNS	1	0	0	0	0	negative	negative	negative	negative	0	0	0	0	0	0	1	0	1	0	0	0	1	0	0	0	0	0	0	7	0	1	0	acinetobacter pittii	resistant	resistant	resistant	resistant	resistant	intermediate
3	a.medicine	1	0	0	0	0	0	community associated	lines associated	lines associated	0	0	0	0	1	positive	negative	negative	negative	0	0	0	0	0	0	1	1	0	0	0	0	0	0	0	0	0	0	1	0	0	0	0	stenotrophomonas	resistant	resistant	resistant	resistant	resistant	resistant
4	surgery	1	0	0	0	0	0	community associated	intraabdominal	intraabdominal	0	0	0	1	0	negative	negative	negative	negative	0	0	0	0	0	0	0	0	0	0	0	0	0	0	0	0	0	0	0	0	1	0	1	rothia aeria
5	ICU	2	0	0	0	0	0	community associated	intraabdominal	intraabdominal	1	0	0	1	0	no prior	no prior	no prior	no prior	0	0	0	0	0	0	0	0	0	0	0	0	0	0	0	0	0	0	0	4	1	1	1	e coli	resistant	resistant	susceptible	susceptible	susceptible	susceptible
6	ICU	3	0	0	0	0	0	community associated	SSTI	SSTI	1	0	0	1	0	negative	negative	no prior	no prior	0	0	0	0	0	0	0	0	0	0	0	0	0	0	0	0	0	0	1	0	1	1	1	aerococcus	not reported	not reported	not reported	not reported	not reported	not reported
7	surgery	5	0	0	0	0	0	hospital associated	intraabdominal	intraabdominal	1	0	0	1	0	negative	negative	negative	negative	0	0	0	0	0	0	0	0	1	0	0	0	0	1	0	0	0	0	0	0	0	1	1	e coli	resistant	resistant	resistant	resistant	intermediate	susceptible
8	a.medicine	0	0	0	0	0	0	community associated	intraabdominal	intraabdominal	1	0	0	1	0	negative	negative	no prior	no prior	0	0	0	0	0	0	0	0	0	0	0	0	0	0	0	0	0	0	0	0	0	0	1	e coli	resistant	resistant	resistant	resistant	intermediate	susceptible
9	a.medicine	7	0	0	0	0	0	hospital associated	intraabdominal	intraabdominal	1	0	0	0	0	negative	negative	no prior	no prior	0	0	0	0	0	0	0	0	0	0	0	0	1	0	0	0	0	0	0	0	0	0	0	bacteroides fragilis
11	a.medicine	3	0	0	0	0	0	hospital associated	intraabdominal	intraabdominal	0	0	1	0	0	negative	negative	negative	negative	0	0	0	0	0	0	1	0	0	0	0	0	0	0	0	0	0	0	0	0	0	0	1	pseudomonas luteola
12	ICU	3	0	0	0	0	0	hospital associated	CNS	lines associated	1	0	0	0	1	negative	negative	negative	negative	0	0	0	0	0	0	1	0	1	0	1	0	0	0	0	0	0	0	0	4	0	1	1	enterococcus faecalis	susceptible	susceptible	susceptible	resistant	resistant	resistant
13	ICU	0	0	0	0	0	0	healthcare associated	intraabdominal	intraabdominal	1	0	0	1	0	negative	negative	negative	positive	0	0	0	0	0	0	1	1	0	0	0	0	0	0	0	0	0	0	0	0	1	1	0	clostridium clostridioforme	not reported	not reported	resistant	not reported	not reported	not reported
14	a.medicine	6	1	1	1	0	0	healthcare associated	lines associated	lines associated	0	0	0	0	1	negative	negative	no prior	no prior	0	0	0	0	0	0	1	1	0	0	1	0	0	0	0	0	0	0	0	0	0	0	1	clostridium perfringens
15	ER	6	1	0	1	0	0	healthcare associated	intraabdominal	intraabdominal	1	0	0	1	0	negative	negative	negative	negative	0	0	0	0	0	0	1	1	0	0	0	0	0	0	0	0	1	0	0	2	1	0	0	clostridium sordellii
16	a.medicine	3	0	0	0	0	0	community associated	intraabdominal	intraabdominal	1	0	0	0	0	negative	negative	no prior	no prior	0	0	0	0	0	0	1	0	1	0	0	0	0	0	0	0	1	0	0	0	0	0	1	e coli	resistant	resistant	susceptible	resistant	susceptible	susceptible
17	ICU	0	0	0	0	0	0	ICU associated	urinary	urinary	1	0	0	0	1	negative	negative	negative	positive	0	0	0	1	1	0	1	0	1	0	1	1	0	0	0	0	0	1	0	2	1	1	1	enterococcus faecalis	susceptible	susceptible	susceptible	resistant	resistant	resistant
18	a.medicine	8	0	0	0	0	0	healthcare associated	primary bacteremia	unknown	1	0	0	0	0	negative	negative	no prior	no prior	0	0	0	0	0	0	0	0	0	0	0	0	0	0	0	0	0	0	0	0	0	0	0	e coli esbl	resistant	resistant	resistant	resistant	resistant	resistant
19	a.medicine	6	0	0	0	0	0	hospital associated	urinary	urinary	0	0	0	0	0	negative	negative	positive	negative	0	0	1	0	0	0	1	1	0	0	0	0	0	0	0	0	0	0	0	0	0	0	0	e coli esbl	resistant	resistant	resistant	resistant	resistant	resistant
20	a.medicine	1	0	0	0	0	0	community associated	diabetic foot	diabetic foot	1	0	0	0	0	negative	negative	positive	negative	0	0	0	0	0	0	1	0	0	0	0	0	0	0	0	0	0	0	0	0	0	0	0	e coli esbl	resistant	resistant	resistant	resistant	resistant	resistant
21	a.medicine	4	0	0	0	0	0	healthcare associated	urinary	pulmonary	1	0	1	0	0	negative	positive	no prior	no prior	0	0	0	0	0	0	1	0	0	0	0	0	0	0	0	0	0	0	0	0	0	0	0	e coli esbl	resistant	resistant	resistant	resistant	resistant	resistant
22	a.medicine	2	0	0	0	0	0	hospital associated	intraabdominal	intraabdominal	1	0	1	0	0	negative	negative	positive	negative	0	0	1	0	0	0	1	1	0	0	0	0	0	0	0	0	0	0	0	2	1	1	0	e coli esbl	resistant	resistant	resistant	resistant	resistant	resistant
23	a.medicine	4	0	0	0	0	0	community associated	urinary	urinary	1	0	0	0	0	negative	negative	no prior	no prior	0	0	0	0	0	0	0	0	0	0	0	0	0	0	0	0	0	0	0	0	0	0	0	e coli esbl	resistant	resistant	resistant	resistant	resistant	resistant
24	ICU	6	1	0	1	0	0	hospital associated	intraabdominal	intraabdominal	1	1	0	1	1	negative	negative	positive	negative	0	0	0	0	0	0	1	0	1	0	1	0	0	0	0	0	0	0	0	2	1	1	0	e coli esbl	resistant	resistant	resistant	resistant	resistant	resistant
25	ICU	2	0	0	0	0	0	community associated	intraabdominal	intraabdominal	1	0	0	0	0	no prior	no prior	no prior	no prior	0	0	0	0	0	0	0	0	1	0	0	0	1	0	0	0	0	0	0	1	1	1	0	e coli esbl	resistant	resistant	resistant	resistant	resistant	resistant
26	a.medicine	1	0	0	0	0	0	community associated	urinary	urinary	0	0	0	0	0	no prior	no prior	no prior	no prior	0	0	0	0	0	0	1	0	0	0	0	0	0	0	0	1	0	0	0	0	0	0	0	e coli esbl	resistant	resistant	resistant	resistant	resistant	resistant
27	ICU	0	0	0	0	0	0	hospital associated	urinary	urinary	1	0	0	1	0	no prior	no prior	no prior	no prior	0	0	0	0	0	0	0	0	0	0	0	0	0	0	0	0	0	0	0	1	1	1	0	e coli esbl	resistant	resistant	resistant	resistant	resistant	resistant
28	a.medicine	2	0	1	0	1	0	healthcare associated	intraabdominal	urinary	0	0	1	1	1	negative	negative	no prior	negative	0	0	0	0	0	0	1	1	1	1	0	0	0	0	0	0	0	1	0	0	1	0	0	e coli esbl	resistant	resistant	resistant	resistant	resistant	resistant
29	surgery	0	0	0	0	0	0	healthcare associated	urinary	urinary	1	0	1	0	0	no prior	no prior	no prior	no prior	0	0	0	0	0	0	1	0	0	0	0	0	0	0	0	0	0	0	0	1	0	0	0	e coli esbl	resistant	resistant	resistant	resistant	resistant	resistant
30	a.medicine	2	0	0	0	0	0	healthcare associated	urinary	urinary	1	0	0	1	0	negative	positive	no prior	no prior	0	1	0	0	0	0	1	1	1	0	0	0	1	0	0	0	0	0	0	0	0	0	0	e coli esbl	resistant	resistant	resistant	resistant	resistant	resistant
31	heme/onc	2	0	1	0	0	1	community associated	lines associated	lines associated	1	1	0	1	1	negative	negative	negative	negative	0	0	0	0	0	0	0	0	0	0	1	0	0	0	0	0	0	0	0	0	0	0	1	rhizobium radiobacter	resistant	resistant	resistant	resistant	resistant	resistant
32	ICU	4	0	0	0	0	0	community associated	urinary	urinary	1	0	1	1	0	no prior	no prior	no prior	no prior	0	0	0	0	0	0	0	0	0	0	0	0	0	0	0	0	0	0	0	1	1	1	1	e coli	resistant	resistant	resistant	resistant	resistant	susceptible
33	heme/onc	2	0	0	1	0	0	community associated	primary bacteremia	unknown	1	0	0	0	0	negative	negative	negative	negative	0	0	0	0	0	0	0	0	0	0	0	0	0	0	0	0	0	0	0	0	0	0	0	enterobacter cloacae		resistant	resistant	resistant	resistant	resistant
34	heme/onc	2	1	0	1	0	0	hospital associated	intraabdominal	intraabdominal	1	0	0	1	1	negative	negative	negative	negative	0	0	0	0	0	0	1	0	0	0	1	0	0	0	0	0	0	0	0	1	0	0	1	e coli	resistant	resistant	susceptible	susceptible	susceptible	susceptible
35	a.medicine	0	0	0	0	0	0	healthcare associated	lines associated	lines associated	0	0	1	1	1	negative	negative	negative	negative	0	0	0	0	0	0	1	1	0	0	1	0	0	0	0	0	0	0	0	1	0	0	0	klebsiella pneumoniae	resistant	resistant	resistant	resistant	susceptible	susceptible
36	a.medicine	5	0	1	0	1	0	healthcare associated	surgical wound	surgical wound	1	0	1	0	0	negative	negative	no prior	no prior	0	0	0	0	0	0	1	1	1	1	0	0	0	1	0	0	0	0	0	0	0	0	0	enterobacter cloacae	resistant	resistant	resistant	resistant	resistant	resistant
37	ICU	2	0	0	0	0	0	hospital associated	intraabdominal	intraabdominal	1	0	0	1	1	negative	positive	negative	negative	0	0	0	0	0	0	1	1	1	0	1	0	0	0	0	0	0	0	0	0	0	1	0	vre	susceptible	resistant	resistant	resistant	resistant	resistant
38	ICU	6	0	0	0	0	0	ICU associated	lines associated	pulmonary	1	0	0	0	1	negative	negative	negative	negative	0	0	0	0	0	1	1	0	1	0	0	1	0	0	0	0	0	0	0	4	1	1	1	enterococcus faecium	susceptible	susceptible	resistant	resistant	resistant	resistant
40	heme/onc	3	1	0	1	0	0	hospital associated	lines associated	unknown	1	1	0	0	1	negative	negative	negative	negative	0	0	0	0	0	0	1	0	0	0	0	1	0	0	0	0	0	0	0	0	0	0	0	enterococcus faecium	susceptible	susceptible	resistant	resistant	resistant	resistant
41	ICU	3	1	0	0	0	0	ICU associated	primary bacteremia	unknown	0	0	1	0	1	negative	negative	negative	negative	0	0	0	0	0	0	1	0	0	0	1	0	1	0	0	0	0	0	0	4	0	1	1	enterococcus faecium	susceptible	susceptible	resistant	resistant	resistant	resistant
42	heme/onc	3	1	1	1	0	0	hospital associated	lines associated	lines associated	1	0	0	0	1	negative	negative	negative	negative	0	0	0	0	0	0	1	1	0	0	1	0	0	0	0	0	0	0	0	1	0	0	0	enterococcus faecium	susceptible	susceptible	resistant	resistant	resistant	resistant
43	heme/onc	3	1	0	1	0	0	hospital associated	intraabdominal	intraabdominal	1	0	0	1	1	negative	negative	negative	negative	0	0	0	0	0	0	1	0	0	0	1	0	1	0	0	0	0	0	0	1	0	0	1	enterococcus faecium	susceptible	susceptible	resistant	resistant	resistant	resistant
44	a.medicine	4	0	0	0	0	0	healthcare associated	primary bacteremia	pulmonary	1	0	0	0	0	negative	negative	positive	negative	0	0	0	0	1	0	0	0	0	1	0	0	0	0	0	0	0	0	0	0	0	0	0	enterococcus faecium	susceptible	susceptible	resistant	resistant	resistant	resistant
45	ICU	0	0	0	0	0	0	ICU associated	lines associated	lines associated	1	0	1	0	1	negative	negative	negative	negative	0	0	0	0	0	1	1	0	1	0	1	0	0	0	0	1	0	0	0	4	0	1	0	enterococcus faecalis	susceptible	susceptible	susceptible	resistant	resistant	resistant
46	ICU	4	0	0	0	0	0	ICU associated	pulmonary	pulmonary	1	0	0	0	0	negative	negative	negative	negative	0	0	0	0	0	0	1	0	0	0	0	0	0	0	0	0	0	0	0	6	0	1	0	enterococcus faecalis	susceptible	susceptible	susceptible	resistant	resistant	resistant
48	a.medicine	4	0	0	0	0	0	hospital associated	endocarditis	unknown	1	0	0	0	0	negative	negative	no prior	no prior	0	0	0	0	0	0	0	0	0	0	0	0	0	0	0	0	0	0	0	0	1	0	0	enterococcus faecalis	susceptible	susceptible	susceptible	resistant	resistant	resistant
50	a.medicine	0	0	0	0	0	0	community associated	primary bacteremia	unknown	1	0	0	0	0	negative	negative	negative	negative	0	0	0	0	0	0	0	0	0	0	0	0	0	1	0	0	0	0	0	1	0	0	1	enterococcus faecalis	susceptible	susceptible	susceptible	resistant	resistant	resistant
51	surgery	3	0	0	0	0	0	community associated	endocarditis	endocarditis	1	0	1	0	0	negative	negative	no prior	no prior	0	0	0	0	0	0	0	0	0	0	0	0	1	1	0	0	0	0	0	0	0	0	0	enterococcus faecalis	susceptible	susceptible	susceptible	resistant	resistant	resistant
52	a.medicine	0	0	0	0	0	0	hospital associated	lines associated	lines associated	0	0	0	1	1	positive	positive	negative	negative	1	0	0	0	1	0	1	0	0	0	1	0	0	0	0	0	0	0	0	2	0	0	1	enterococcus faecium	susceptible	susceptible	resistant	resistant	resistant	resistant
53	a.medicine	4	0	0	0	0	0	hospital associated	primary bacteremia	unknown	1	0	0	0	0	negative	negative	positive	negative	0	0	0	0	0	0	1	0	0	0	0	0	0	0	0	0	0	0	0	0	0	0	0	enterococcus faecalis	susceptible	susceptible	susceptible	resistant	resistant	resistant
54	a.medicine	4	0	0	0	0	0	hospital associated	decubitus ulcer	decubitus ulcer	0	0	0	0	0	positive	negative	positive	negative	1	0	1	0	0	0	1	0	0	0	0	0	0	0	0	0	0	0	0	0	0	0	0	enterococcus faecalis	susceptible	susceptible	susceptible	resistant	resistant	resistant
55	surgery	1	0	0	0	0	0	hospital associated	lines associated	intraabdominal	1	0	0	0	1	negative	negative	no prior	no prior	0	0	0	0	0	0	1	0	1	0	1	0	0	0	0	0	1	0	0	0	0	0	0	enterococcus faecalis	susceptible	susceptible	susceptible	resistant	resistant	resistant
56	surgery	0	0	0	0	0	0	community associated	urinary	urinary	0	0	0	1	0	negative	negative	no prior	no prior	0	0	0	0	0	0	0	0	0	0	0	0	1	0	0	0	0	0	0	0	0	0	0	enterococcus faecalis	susceptible	susceptible	susceptible	resistant	resistant	resistant
57	a.medicine	1	0	0	0	0	0	community associated	primary bacteremia	endocarditis	1	0	0	0	0	negative	negative	no prior	no prior	0	0	0	0	0	0	0	0	0	0	0	0	0	0	0	0	0	0	1	0	0	0	0	enterococcus faecalis	susceptible	susceptible	susceptible	resistant	resistant	resistant
58	ICU	2	0	0	0	0	0	hospital associated	lines associated	lines associated	1	0	0	0	1	positive	positive	negative	negative	0	0	0	0	1	0	1	0	0	1	1	0	0	0	0	0	0	0	0	6	1	1	1	mrsa	susceptible	susceptible	resistant	resistant	resistant	resistant
59	a.medicine	3	0	0	0	0	0	community associated	primary bacteremia	unknown	1	0	1	0	0	negative	negative	negative	no prior	0	0	0	0	0	0	0	1	0	0	0	0	0	0	0	0	0	0	0	0	0	0	0	enterococcus faecalis	susceptible	susceptible	susceptible	resistant	resistant	resistant
61	surgery	1	0	0	0	0	0	community associated	urinary	urinary	0	0	0	0	0	no prior	no prior	no prior	no prior	0	0	0	0	0	0	0	0	0	0	0	0	0	0	0	0	0	0	0	0	0	0	0	e coli	resistant	resistant	susceptible	resistant	susceptible	susceptible
62	a.medicine	0	0	0	0	0	0	community associated	urinary	pulmonary	1	0	0	0	0	no prior	no prior	no prior	no prior	0	0	0	0	0	0	0	0	0	0	0	0	0	0	0	0	0	0	0	1	1	0	0	e coli	resistant	resistant	susceptible	resistant	susceptible	susceptible
63	a.medicine	4	0	0	0	0	0	community associated	urinary	unknown	0	0	0	0	0	negative	negative	no prior	no prior	0	0	0	0	0	0	0	0	0	0	0	0	0	0	0	0	0	0	0	0	0	0	0	e coli	resistant	resistant	susceptible	resistant	susceptible	susceptible
64	a.medicine	7	0	0	0	0	0	community associated	urinary	urinary	0	1	1	0	0	no prior	no prior	no prior	no prior	0	0	0	0	0	0	0	0	0	0	0	0	0	0	0	0	0	0	0	0	0	0	0	e coli	resistant	resistant	resistant	resistant	susceptible	susceptible
65	a.medicine	7	0	0	0	0	0	hospital associated	urinary	unknown	1	0	1	0	0	negative	negative	no prior	no prior	0	0	0	0	0	0	1	0	0	0	0	0	0	0	0	0	1	0	0	0	0	0	0	e coli	resistant	resistant	resistant	resistant	susceptible	susceptible
66	ICU	2	0	1	0	0	0	community associated	urinary	urinary	1	0	0	1	0	negative	negative	negative	negative	0	0	0	0	0	0	0	0	0	0	0	0	0	0	0	0	0	0	0	2	1	1	0	e coli	resistant	resistant	resistant	resistant	susceptible	susceptible
67	a.medicine	1	0	0	0	0	0	hospital associated	urinary	urinary	1	0	1	0	0	negative	negative	no prior	no prior	0	0	0	0	0	0	0	0	0	0	0	0	0	0	0	0	0	0	0	0	1	0	0	e coli	resistant	resistant	resistant	resistant	susceptible	susceptible
68	a.medicine	4	0	0	0	0	0	community associated	primary bacteremia	unknown	1	0	0	0	0	negative	negative	no prior	no prior	0	0	0	0	0	0	0	0	0	0	0	0	0	1	0	0	0	0	0	0	1	0	1	e coli	resistant	resistant	resistant	resistant	susceptible	susceptible
69	ICU	1	0	0	0	0	0	community associated	urinary	urinary	1	0	0	1	0	negative	negative	no prior	no prior	0	0	0	0	0	0	0	0	0	0	0	0	0	0	0	0	0	0	0	3	1	1	0	e coli	resistant	resistant	susceptible	resistant	susceptible	susceptible
70	heme/onc	0	1	1	1	0	1	healthcare associated	lines associated	lines associated	1	1	0	0	1	negative	negative	negative	negative	0	0	0	0	0	0	1	1	0	0	0	1	0	0	0	0	0	0	0	0	0	0	1	e coli	resistant	resistant	susceptible	resistant	susceptible	susceptible
71	heme/onc	2	1	0	0	0	1	healthcare associated	lines associated	lines associated	1	0	0	0	1	negative	negative	negative	negative	0	0	0	0	0	0	1	1	0	0	1	0	0	0	0	0	0	0	0	0	0	0	0	e coli	resistant	resistant	susceptible	resistant	susceptible	susceptible
72	a.medicine	6	0	0	0	0	0	hospital associated	urinary	urinary	1	0	0	0	0	negative	negative	negative	negative	0	0	0	0	0	0	1	0	0	0	0	0	0	0	0	0	0	0	0	1	0	0	0	e coli	resistant	resistant	resistant	resistant	intermediate	susceptible
73	a.medicine	6	1	1	0	0	0	hospital associated	ENT	ENT	0	0	0	0	1	negative	negative	negative	negative	0	0	0	0	0	0	1	0	0	0	1	1	0	0	0	0	0	0	0	0	0	0	1	staphylococcus aureus	susceptible	susceptible	resistant	susceptible	susceptible	susceptible
74	heme/onc	2	1	1	1	0	1	community associated	lines associated	lines associated	1	0	0	0	1	negative	negative	positive	negative	0	0	0	0	0	0	1	1	0	0	1	0	0	0	0	0	0	0	0	0	1	0	0	e coli	resistant	resistant	susceptible	resistant	susceptible	susceptible
75	a.medicine	3	0	0	0	0	0	community associated	urinary	urinary	1	0	0	0	0	negative	negative	no prior	no prior	0	0	0	0	0	0	0	0	0	0	0	0	0	0	0	0	0	0	0	0	0	0	0	e coli	resistant	resistant	susceptible	resistant	susceptible	susceptible
76	a.medicine	3	0	0	0	0	0	hospital associated	urinary	urinary	1	0	0	0	0	negative	negative	negative	negative	0	0	0	0	0	0	0	0	0	0	0	0	0	0	0	0	0	0	0	0	1	0	0	e coli	resistant	resistant	susceptible	resistant	susceptible	susceptible
77	ICU	0	0	0	0	0	0	community associated	urinary	urinary	1	0	0	1	0	no prior	no prior	no prior	no prior	0	0	0	0	0	0	0	0	0	0	0	0	0	0	0	0	0	0	0	1	1	1	1	e coli	resistant	resistant	resistant	resistant	susceptible	susceptible
78	a.medicine	5	0	0	0	0	0	community associated	pulmonary	pulmonary	1	0	0	0	0	no prior	no prior	no prior	no prior	0	0	0	0	0	0	0	0	0	0	0	0	0	0	0	0	0	0	0	0	0	0	0	e coli	resistant	resistant	susceptible	resistant	susceptible	susceptible
79	a.medicine	4	0	0	0	0	0	community associated	urinary	urinary	1	0	1	0	0	negative	negative	no prior	no prior	0	0	0	0	0	0	0	0	0	0	0	0	0	0	0	0	0	0	0	0	0	0	0	e coli	resistant	resistant	susceptible	resistant	susceptible	susceptible
81	surgery	2	0	0	0	0	0	healthcare associated	urinary	urinary	1	0	0	1	0	negative	negative	negative	negative	0	0	0	0	0	0	1	1	1	0	0	0	0	0	0	0	0	1	0	0	0	0	0	e coli	resistant	resistant	susceptible	resistant	susceptible	susceptible
82	a.medicine	3	0	0	0	0	0	community associated	urinary	pulmonary	1	0	0	0	0	negative	negative	negative	negative	0	0	0	0	0	0	0	0	0	0	0	0	0	0	0	0	0	0	0	1	0	1	0	e coli	resistant	resistant	resistant	resistant	susceptible	susceptible
83	a.medicine	5	0	0	0	0	0	community associated	urinary	pulmonary	1	0	0	0	0	positive	negative	no prior	no prior	0	0	0	0	0	0	1	0	0	0	0	0	0	0	0	0	0	0	0	1	0	0	0	e coli	resistant	resistant	resistant	resistant	susceptible	susceptible
84	a.medicine	2	0	0	0	0	0	community associated	urinary	urinary	1	0	0	0	0	negative	negative	no prior	no prior	0	0	0	0	0	0	0	0	0	0	0	0	1	0	0	0	0	0	0	0	0	0	0	e coli	resistant	resistant	susceptible	resistant	susceptible	susceptible
85	a.medicine	7	0	0	0	0	0	healthcare associated	decubitus ulcer	unknown	1	0	0	0	1	negative	negative	negative	negative	1	0	0	0	1	0	1	1	0	0	1	0	1	0	0	0	0	0	0	0	1	0	0	e coli	resistant	resistant	resistant	resistant	intermediate	susceptible
86	a.medicine	2	0	0	0	0	0	healthcare associated	pulmonary	pulmonary	1	0	0	0	0	negative	negative	no prior	no prior	0	0	0	0	0	0	0	0	0	0	0	0	0	0	0	0	0	0	0	1	0	0	0	e coli	resistant	resistant	susceptible	resistant	susceptible	susceptible
89	a.medicine	3	0	0	0	0	0	healthcare associated	primary bacteremia	unknown	1	0	0	0	0	negative	negative	negative	negative	0	0	0	0	0	0	0	1	1	0	0	0	0	0	0	0	0	0	0	0	0	0	0	e coli	resistant	resistant	susceptible	resistant	susceptible	susceptible
90	surgery	0	0	0	0	0	0	community associated	urinary	urinary	0	0	0	1	0	no prior	no prior	no prior	no prior	0	0	0	0	0	0	0	0	0	0	0	0	0	0	0	0	0	0	0	0	0	0	1	e coli	resistant	resistant	resistant	resistant	susceptible	susceptible
91	ICU	6	0	0	0	0	0	community associated	intraabdominal	intraabdominal	0	1	0	1	0	negative	negative	negative	negative	0	0	0	0	0	0	0	0	0	0	0	0	0	0	0	0	0	0	0	0	0	1	1	e coli	resistant	resistant	resistant	resistant	susceptible	susceptible
93	a.medicine	3	0	0	0	0	0	community associated	primary bacteremia	unknown	1	0	0	1	0	negative	negative	negative	no prior	0	0	0	0	0	0	1	0	0	0	0	0	0	0	0	0	0	0	0	7	0	1	0	e coli	resistant	resistant	resistant	resistant	intermediate	susceptible
94	surgery	0	0	0	0	0	0	community associated	urinary	urinary	1	0	0	1	0	no prior	no prior	no prior	no prior	0	0	0	0	0	0	0	0	0	0	0	0	0	0	0	0	0	0	0	0	0	1	0	e coli	resistant	resistant	susceptible	susceptible	susceptible	susceptible
95	a.medicine	0	0	0	0	0	0	community associated	urinary	urinary	0	0	0	0	0	no prior	no prior	no prior	no prior	0	0	0	0	0	0	0	0	0	0	0	0	0	0	0	0	0	0	0	0	0	0	0	e coli	resistant	resistant	susceptible	susceptible	susceptible	susceptible
96	a.medicine	3	0	0	0	0	0	community associated	urinary	urinary	1	0	1	0	0	no prior	no prior	no prior	no prior	0	0	0	0	0	0	1	0	0	0	0	0	0	0	0	0	0	0	0	0	0	0	0	e coli	resistant	resistant	resistant	resistant	susceptible	susceptible
97	a.medicine	2	0	0	0	0	0	healthcare associated	urinary	urinary	1	0	0	0	1	negative	negative	no prior	no prior	0	0	0	0	0	0	0	0	0	1	0	0	0	0	0	0	0	0	0	0	0	0	0	e coli	resistant	resistant	susceptible	susceptible	susceptible	susceptible
98	a.medicine	4	0	1	0	1	0	hospital associated	surgical wound	surgical wound	1	0	0	0	0	negative	no prior	no prior	no prior	0	0	0	0	0	0	1	1	1	0	1	0	0	0	0	0	0	0	0	0	0	0	0	e coli	resistant	resistant	susceptible	susceptible	susceptible	susceptible
99	a.medicine	3	0	0	0	0	0	community associated	urinary	unknown	1	0	0	0	0	negative	no prior	no prior	no prior	0	0	0	0	0	0	1	0	0	0	0	0	0	0	0	0	0	0	0	1	0	0	0	e coli	resistant	resistant	resistant	susceptible	intermediate	susceptible
100	surgery	0	0	0	0	0	0	community associated	urinary	intraabdominal	1	0	0	1	0	negative	negative	no prior	no prior	0	0	0	0	0	0	0	0	1	0	0	0	0	0	0	0	0	0	0	0	0	0	0	e coli	resistant	resistant	susceptible	susceptible	susceptible	susceptible
101	surgery	2	0	0	0	0	0	community associated	urinary	urinary	1	0	0	0	0	negative	negative	negative	no prior	0	0	0	0	0	0	0	0	0	0	0	0	0	0	0	0	0	0	0	0	1	0	0	e coli	resistant	resistant	resistant	resistant	susceptible	susceptible
102	ER	0	0	0	0	0	0	community associated	urinary	urinary	1	0	0	0	0	no prior	no prior	no prior	no prior	0	0	0	0	0	0	0	0	0	0	0	0	0	0	0	0	0	0	0	0	0	0	0	e coli	resistant	resistant	resistant	resistant	susceptible	susceptible
103	surgery	0	0	0	0	0	0	community associated	urinary	urinary	1	0	0	1	0	no prior	no prior	no prior	no prior	0	0	0	0	0	0	1	0	1	0	0	0	0	0	0	0	0	0	0	0	1	0	0	e coli	resistant	resistant	susceptible	susceptible	susceptible	susceptible
104	ER	0	0	0	0	0	0	community associated	ENT	ENT	0	0	0	0	0	no prior	no prior	no prior	no prior	0	0	0	0	0	0	0	0	0	0	0	0	0	0	0	0	0	0	0	0	0	0	0	fusobacterium necrophorum
105	a.medicine	2	0	1	0	1	0	community associated	endovascular	unknown	1	0	1	0	0	no prior	no prior	no prior	no prior	0	0	0	0	0	0	0	0	0	0	0	0	0	0	0	0	0	0	0	0	0	0	0	fusobacterium nucleatum
106	heme/onc	3	1	1	1	0	1	healthcare associated	pulmonary	pulmonary	1	0	0	0	0	negative	negative	no prior	no prior	0	0	0	0	0	0	0	1	0	0	0	0	0	0	0	0	0	0	0	0	0	0	0	hemophilus influenzae	resistant	resistant	resistant	resistant	resistant	susceptible
107	a.medicine	2	0	0	0	0	0	community associated	pulmonary	pulmonary	1	1	0	0	0	no prior	no prior	no prior	no prior	0	0	0	0	0	0	0	0	0	0	0	0	0	0	0	0	0	0	0	0	0	0	1	hemophilus influenzae	resistant	resistant	susceptible	resistant	resistant	susceptible
108	ICU	5	0	0	0	0	0	healthcare associated	intraabdominal	intraabdominal	1	0	0	0	0	negative	negative	negative	negative	0	0	0	0	0	0	1	0	0	0	0	0	0	0	0	0	1	0	0	0	1	1	0	klebsiella oxytoca	resistant	resistant	resistant	resistant	intermediate	susceptible
109	surgery	1	0	0	0	0	0	hospital associated	intraabdominal	intraabdominal	1	0	0	1	0	negative	negative	negative	negative	0	1	0	0	0	1	1	0	1	0	0	0	0	0	0	0	1	0	0	0	0	0	0	klebsiella pneumoniae	resistant	resistant	resistant	resistant	susceptible	susceptible
110	ICU	0	0	0	0	0	0	hospital associated	intraabdominal	intraabdominal	1	0	0	1	1	no prior	no prior	no prior	no prior	0	0	0	0	0	0	0	1	1	0	0	1	0	0	0	0	0	0	0	6	1	1	0	klebsiella pneumoniae	resistant	resistant	resistant	resistant	susceptible	susceptible
111	surgery	1	0	0	0	0	0	community associated	intraabdominal	intraabdominal	1	0	1	0	0	negative	negative	no prior	no prior	0	0	0	0	0	0	0	0	0	0	0	0	0	0	0	0	0	0	0	0	0	0	0	klebsiella pneumoniae	resistant	resistant	resistant	resistant	resistant	susceptible
112	surgery	2	0	0	0	0	0	hospital associated	urinary	urinary	1	0	0	0	1	negative	negative	no prior	no prior	0	0	0	0	0	0	0	0	1	0	1	0	0	0	0	0	0	0	0	0	0	0	0	klebsiella pneumoniae	resistant	resistant	resistant	resistant	susceptible	susceptible
113	a.medicine	4	0	0	0	0	0	hospital associated	lines associated	lines associated	0	0	0	0	1	positive	negative	positive	negative	1	0	1	0	0	0	1	0	0	0	0	0	0	0	0	0	0	0	0	0	0	0	1	klebsiella pneumoniae	resistant	resistant	resistant	resistant	susceptible	susceptible
114	heme/onc	0	1	0	1	0	0	healthcare associated	lines associated	lines associated	1	1	0	0	1	negative	negative	negative	negative	0	0	0	0	0	0	1	1	0	0	1	0	0	0	0	0	0	0	0	0	0	0	0	klebsiella pneumoniae	resistant	resistant	resistant	resistant	susceptible	susceptible
115	surgery	0	0	0	0	0	0	community associated	intraabdominal	intraabdominal	0	0	0	0	0	negative	negative	negative	negative	0	0	0	0	0	0	0	0	0	0	0	0	0	0	0	0	0	0	0	0	1	0	0	klebsiella pneumoniae	resistant	resistant	resistant	resistant	susceptible	susceptible
116	a.medicine	6	1	0	0	0	0	community associated	urinary	urinary	1	0	0	1	0	negative	negative	no prior	no prior	0	0	0	0	0	0	0	0	0	0	0	0	0	0	0	0	1	0	0	0	0	0	0	klebsiella pneumoniae	resistant	resistant	resistant	resistant	susceptible	susceptible
117	a.medicine	0	0	0	0	0	0	hospital associated	lines associated	lines associated	0	0	1	1	1	negative	negative	negative	negative	0	0	0	0	0	0	1	1	0	0	1	0	0	0	0	0	0	0	0	0	0	0	1	stenotrophomonas	resistant	resistant	resistant	resistant	resistant	resistant
118	a.medicine	5	0	1	0	1	0	hospital associated	diabetic foot	diabetic foot	1	0	0	0	1	negative	positive	negative	no prior	0	1	0	0	1	0	1	0	0	0	0	0	0	0	0	0	0	0	0	6	0	0	1	klebsiella pneumoniae	resistant	resistant	resistant	resistant	susceptible	susceptible
119	surgery	4	1	0	0	0	0	healthcare associated	urinary	urinary	1	0	0	0	1	no prior	no prior	no prior	no prior	0	0	0	0	0	0	0	1	1	0	0	0	0	0	0	0	1	0	0	0	0	0	0	klebsiella pneumoniae	resistant	resistant	resistant	resistant	susceptible	susceptible
120	a.medicine	4	0	1	0	1	0	hospital associated	intraabdominal	unknown	1	0	0	1	0	negative	negative	positive	no prior	0	0	0	0	0	0	1	0	1	0	0	0	0	0	0	0	0	0	0	0	0	0	0	klebsiella pneumoniae	resistant	resistant	resistant	resistant	susceptible	susceptible
121	surgery	0	0	0	0	0	0	community associated	SSTI	SSTI	0	0	0	0	0	no prior	no prior	no prior	no prior	0	0	0	0	0	0	0	0	0	0	0	0	1	0	0	0	0	0	0	0	0	0	1	lelliottia amnigena	resistant	resistant	resistant	resistant	resistant	resistant
122	ICU	1	0	0	0	0	0	ICU associated	lines associated	unknown	0	0	0	0	0	positive	negative	positive	no prior	1	0	1	0	1	0	1	0	0	0	1	0	0	0	0	0	0	0	0	6	1	1	0	pseudomonas aeruginosa	resistant	resistant	resistant	resistant	resistant	resistant
123	a.medicine	5	0	0	0	0	0	community associated	pulmonary	pulmonary	1	0	0	0	0	negative	negative	no prior	no prior	0	0	0	0	0	0	0	0	0	0	0	0	0	0	0	0	0	0	0	2	1	1	0	mrsa	susceptible	susceptible	resistant	resistant	resistant	resistant
124	a.medicine	1	0	0	0	0	0	community associated	endovascular	endovascular	1	0	1	0	1	negative	negative	no prior	no prior	0	0	0	0	0	0	1	0	0	0	1	0	0	0	0	0	0	0	1	1	0	0	0	mrsa	susceptible	susceptible	resistant	resistant	resistant	resistant
125	surgery	5	0	0	0	0	0	hospital associated	primary bacteremia	unknown	1	0	0	0	0	positive	negative	no prior	no prior	0	0	0	0	0	0	1	1	1	0	0	0	0	0	0	0	0	0	0	0	0	0	1	mrsa	susceptible	susceptible	resistant	resistant	resistant	resistant
126	surgery	3	0	0	0	0	0	community associated	SSTI	SSTI	0	1	0	1	0	negative	negative	no prior	no prior	0	0	0	0	0	0	0	0	0	0	0	0	0	0	0	0	0	0	1	0	0	0	0	mrsa	susceptible	susceptible	resistant	resistant	resistant	resistant
127	surgery	1	0	0	0	0	0	hospital associated	lines associated	CNS	1	0	0	0	1	negative	negative	no prior	no prior	0	0	0	0	0	0	1	0	1	0	1	0	0	0	0	1	0	0	0	6	0	1	0	mrsa	susceptible	susceptible	resistant	resistant	resistant	resistant
128	ICU	3	0	0	0	0	0	community associated	orthopedic prosthesis	pulmonary	1	0	0	0	1	no prior	no prior	no prior	no prior	0	0	0	0	0	0	1	0	0	0	0	1	1	0	0	0	0	0	0	4	0	0	0	mrsa	susceptible	susceptible	resistant	resistant	resistant	resistant
129	ICU	1	0	0	0	0	0	community associated	primary bacteremia	unknown	1	0	0	0	1	no prior	no prior	no prior	no prior	0	0	0	0	0	0	0	0	0	0	0	1	1	0	0	0	0	0	0	6	1	1	0	mrsa	susceptible	susceptible	resistant	resistant	resistant	resistant
130	ICU	0	0	0	0	0	0	hospital associated	pulmonary	unknown	1	0	0	1	0	negative	positive	positive	negative	0	0	0	0	0	0	0	1	0	0	0	0	0	0	0	0	0	0	0	3	1	1	1	mrsa	susceptible	susceptible	resistant	resistant	resistant	resistant
132	a.medicine	1	0	0	0	0	0	community associated	primary bacteremia	pulmonary	1	1	0	0	0	no prior	no prior	no prior	no prior	0	0	0	0	0	0	0	0	0	0	0	0	0	0	0	0	0	0	0	0	0	0	1	mrsa	susceptible	susceptible	resistant	resistant	resistant	resistant
133	a.medicine	2	0	0	0	0	0	hospital associated	primary bacteremia	urinary	1	0	1	0	0	negative	negative	negative	negative	0	0	0	0	0	0	1	0	1	0	0	0	0	0	0	0	0	1	0	0	0	0	1	mrsa	susceptible	susceptible	resistant	resistant	resistant	resistant
134	surgery	2	0	0	0	0	0	healthcare associated	SSTI	SSTI	0	0	0	1	0	no prior	no prior	no prior	no prior	0	0	0	0	0	0	1	1	1	0	0	0	0	0	0	0	0	0	0	1	0	0	0	mrsa	susceptible	susceptible	resistant	resistant	resistant	resistant
135	a.medicine	4	0	0	0	0	0	hospital associated	lines associated	lines associated	0	0	0	0	0	positive	negative	positive	negative	1	0	1	0	0	0	1	0	0	0	0	0	0	0	0	0	0	0	0	0	0	0	0	mrsa	susceptible	susceptible	resistant	resistant	resistant	resistant
136	a.medicine	2	0	0	0	0	0	community associated	decubitus ulcer	decubitus ulcer	0	0	1	0	0	negative	negative	positive	negative	1	0	0	0	1	0	1	0	0	0	0	0	0	0	0	0	0	0	0	0	0	0	0	mrsa	susceptible	susceptible	resistant	resistant	resistant	resistant
137	a.medicine	5	0	0	0	0	0	hospital associated	diabetic foot	unknown	1	0	0	0	0	positive	positive	no prior	no prior	1	0	0	0	1	0	1	0	0	1	0	0	0	0	0	0	0	0	0	2	1	0	0	mrsa	susceptible	susceptible	resistant	resistant	resistant	resistant
138	a.medicine	6	0	0	0	0	0	healthcare associated	lines associated	lines associated	1	0	0	0	1	negative	negative	no prior	no prior	1	0	0	0	0	0	1	0	0	1	0	0	0	0	0	0	0	0	0	1	0	0	0	mrsa	susceptible	susceptible	resistant	resistant	resistant	resistant
139	a.medicine	4	0	0	0	0	0	healthcare associated	lines associated	lines associated	1	0	0	0	1	negative	positive	no prior	no prior	1	0	0	0	0	0	0	0	0	1	0	0	0	0	0	0	0	0	0	0	0	0	0	mrsa	susceptible	susceptible	resistant	resistant	resistant	resistant
140	a.medicine	0	0	0	0	0	0	community associated	bone or joint	bone or joint	1	0	0	0	0	no prior	no prior	no prior	no prior	0	0	0	0	0	0	0	0	0	0	0	0	0	0	0	0	0	0	1	1	0	0	0	mrsa	susceptible	susceptible	resistant	resistant	resistant	resistant
141	a.medicine	6	0	0	0	0	0	healthcare associated	lines associated	lines associated	1	0	0	0	0	negative	negative	negative	no prior	1	0	0	0	0	0	0	0	0	1	0	0	0	0	0	0	0	0	0	0	0	0	0	mrsa	susceptible	susceptible	resistant	resistant	resistant	resistant
142	surgery	0	0	0	0	0	0	healthcare associated	orthopedic prosthesis	orthopedic prosthesis	0	0	0	0	0	negative	negative	negative	no prior	0	0	0	0	0	0	0	0	1	0	0	0	1	0	0	0	0	0	0	0	0	0	0	mrsa	susceptible	susceptible	resistant	resistant	resistant	resistant
143	a.medicine	0	0	0	0	0	0	community associated	pulmonary	pulmonary	1	0	0	1	0	no prior	no prior	no prior	no prior	0	0	0	0	0	0	0	0	0	0	0	0	0	0	0	0	0	0	1	0	0	0	0	mrsa	susceptible	susceptible	resistant	resistant	resistant	resistant
144	a.medicine	3	0	0	0	0	0	community associated	diabetic foot	diabetic foot	1	0	0	0	0	no prior	no prior	no prior	no prior	1	0	0	0	0	0	0	0	0	0	0	0	0	0	0	0	0	0	0	0	0	0	0	mrsa	susceptible	susceptible	resistant	resistant	resistant	resistant
145	a.medicine	2	0	0	0	0	0	healthcare associated	endocarditis	endocarditis	1	0	0	0	0	no prior	no prior	no prior	no prior	0	0	0	0	0	0	1	1	0	0	0	0	0	0	0	0	0	0	1	0	0	1	0	mrsa	susceptible	susceptible	resistant	resistant	resistant	resistant
146	a.medicine	1	0	0	0	0	0	hospital associated	lines associated	lines associated	0	0	0	0	1	positive	negative	positive	no prior	0	0	1	0	1	0	1	0	0	0	1	0	0	0	0	0	0	0	0	1	0	0	0	ochrobactrum anthropi	resistant	resistant	resistant	resistant	resistant	resistant
150	a.medicine	1	0	0	0	0	0	community associated	decubitus ulcer	pulmonary	1	0	0	0	0	negative	negative	negative	negative	0	0	0	0	0	0	0	0	0	0	0	0	0	0	0	0	0	0	0	0	1	0	0	proteus mirabilis	resistant	resistant	susceptible	resistant	susceptible	susceptible
151	a.medicine	2	0	0	0	0	0	hospital associated	lines associated	lines associated	0	0	0	0	1	positive	negative	positive	no prior	1	0	1	0	1	0	1	0	0	0	1	0	0	0	0	0	0	0	0	1	0	0	0	proteus mirabilis	resistant	resistant	susceptible	susceptible	susceptible	susceptible
152	ICU	0	0	0	0	0	0	ICU associated	pulmonary	unknown	0	1	1	1	1	positive	negative	negative	negative	1	0	0	0	0	1	1	0	1	0	0	1	0	1	0	0	0	0	1	4	0	1	0	pseudomonas aeruginosa	resistant	resistant	resistant	resistant	resistant	resistant
153	ICU	3	0	0	0	0	0	ICU associated	pulmonary	pulmonary	0	1	0	1	0	negative	negative	negative	negative	0	0	0	0	1	0	1	0	1	0	0	0	0	0	0	0	0	0	0	6	0	1	1	pseudomonas aeruginosa	resistant	resistant	resistant	resistant	resistant	resistant
155	heme/onc	0	1	0	0	0	1	healthcare associated	lines associated	lines associated	1	0	0	0	1	negative	negative	negative	negative	0	0	0	0	1	0	1	1	0	0	1	0	0	0	0	0	0	0	0	0	0	0	1	pseudomonas aeruginosa	resistant	resistant	resistant	resistant	resistant	resistant
157	a.medicine	6	1	1	0	0	0	hospital associated	ENT	ENT	0	0	0	0	1	negative	negative	negative	negative	0	0	0	0	0	0	1	0	0	0	1	1	0	0	0	0	0	0	0	0	0	0	1	staphylococcus aureus	susceptible	susceptible	resistant	susceptible	susceptible	susceptible
158	a.medicine	5	0	0	0	0	0	hospital associated	urinary	urinary	1	0	0	1	0	negative	negative	no prior	no prior	0	0	0	0	1	0	1	0	0	0	0	0	0	0	0	0	0	0	0	0	1	1	1	pseudomonas aeruginosa	resistant	resistant	resistant	resistant	resistant	resistant
159	heme/onc	2	1	1	1	0	0	healthcare associated	lines associated	lines associated	0	0	0	0	1	negative	negative	negative	negative	0	0	0	0	0	0	1	1	0	0	1	0	0	0	0	0	0	0	0	0	0	0	0	pseudomonas aeruginosa	resistant	resistant	resistant	resistant	resistant	resistant
160	ICU	1	0	0	0	0	0	ICU associated	lines associated	unknown	1	0	0	0	1	positive	negative	positive	no prior	1	0	1	0	1	0	1	0	0	0	1	0	0	0	0	0	0	0	0	6	1	1	0	pseudomonas aeruginosa	resistant	resistant	resistant	resistant	resistant	resistant
161	a.medicine	5	0	0	0	0	0	hospital associated	urinary	urinary	0	0	0	0	0	positive	negative	positive	no prior	0	0	0	0	1	0	0	0	1	0	0	0	0	0	0	0	0	1	0	3	1	0	0	pseudomonas aeruginosa	resistant	resistant	resistant	resistant	resistant	resistant
164	a.medicine	6	1	0	1	0	0	healthcare associated	CNS	CNS	1	0	0	0	0	negative	negative	no prior	no prior	0	0	0	0	0	0	0	0	0	0	0	0	0	0	0	0	0	0	0	6	0	1	0	salmonella enteritidis	resistant	resistant	susceptible	resistant	not reported	susceptible
165	a.medicine	6	0	1	0	0	0	hospital associated	intraabdominal	intraabdominal	0	0	0	0	0	no prior	no prior	negative	negative	0	0	0	0	0	0	0	0	1	0	0	0	0	0	0	0	1	0	0	0	0	0	0	serratia marcescens	resistant	resistant	resistant	resistant	resistant	resistant
166	surgery	2	0	0	0	0	0	healthcare associated	intraabdominal	intraabdominal	1	0	0	0	0	negative	negative	negative	negative	0	0	0	0	0	0	1	1	1	0	1	0	0	1	0	0	1	0	0	0	0	0	0	serratia marcescens	resistant	resistant	resistant	resistant	resistant	resistant
167	ICU	7	0	0	0	1	0	ICU associated	lines associated	unknown	1	0	0	0	1	negative	negative	negative	no prior	0	0	0	0	1	1	1	0	0	1	0	0	0	0	0	0	0	0	0	6	1	1	0	serratia marcescens	resistant	resistant	resistant	resistant	resistant	resistant
168	ICU	1	0	0	0	0	0	ICU associated	lines associated	CNS	1	0	0	0	1	negative	negative	negative	negative	0	0	0	0	0	0	1	0	1	0	0	1	0	0	0	1	0	0	0	4	0	1	1	staphylococcus aureus	susceptible	susceptible	resistant	susceptible	susceptible	susceptible
169	a.medicine	1	0	0	0	0	0	community associated	pulmonary	pulmonary	0	1	1	0	0	negative	negative	negative	negative	0	0	0	0	0	0	0	0	0	0	0	0	0	0	0	0	0	0	1	0	0	0	1	streptococcus pneumoniae	susceptible	susceptible	susceptible	susceptible	susceptible	susceptible
170	a.medicine	1	0	0	0	0	0	community associated	bone or joint	bone or joint	1	0	0	0	0	negative	negative	no prior	no prior	0	0	0	0	0	0	1	0	0	0	0	0	1	0	0	0	0	0	1	0	0	0	0	staphylococcus aureus	susceptible	susceptible	resistant	susceptible	susceptible	susceptible
171	a.medicine	3	0	0	0	0	0	community associated	diabetic foot	diabetic foot	1	0	1	0	1	no prior	no prior	no prior	no prior	0	0	0	0	0	0	0	0	0	0	0	0	0	0	0	0	0	0	0	0	0	0	0	staphylococcus aureus	susceptible	susceptible	resistant	susceptible	susceptible	susceptible
172	ICU	1	0	0	0	0	0	ICU associated	bone or joint	bone or joint	1	1	0	1	0	positive	negative	negative	negative	0	0	0	0	0	0	0	1	1	0	0	0	0	1	0	0	0	0	0	2	0	1	0	staphylococcus aureus	susceptible	susceptible	resistant	susceptible	susceptible	susceptible
173	a.medicine	2	0	0	0	0	0	community associated	bone or joint	bone or joint	1	0	0	1	0	negative	negative	negative	negative	0	0	0	0	0	0	0	0	0	0	0	0	0	0	0	0	0	0	0	0	0	0	0	staphylococcus aureus	susceptible	susceptible	resistant	susceptible	susceptible	susceptible
174	a.medicine	6	0	0	0	0	0	community associated	diabetic foot	diabetic foot	1	1	0	0	0	negative	negative	negative	negative	0	0	0	0	1	0	1	0	0	0	0	0	0	0	0	0	0	0	0	0	0	0	1	staphylococcus aureus	susceptible	susceptible	resistant	susceptible	susceptible	susceptible
175	a.medicine	6	0	0	0	0	0	healthcare associated	urinary	urinary	0	0	0	0	0	negative	negative	no prior	no prior	0	0	0	0	0	0	1	0	0	0	0	0	0	0	0	0	0	1	0	0	0	0	0	staphylococcus aureus	susceptible	susceptible	resistant	susceptible	susceptible	susceptible
176	heme/onc	4	1	1	1	0	1	hospital associated	lines associated	lines associated	1	0	0	0	1	negative	negative	negative	negative	0	0	0	0	0	0	0	0	0	1	0	0	0	0	0	0	0	0	0	0	0	0	0	staphylococcus aureus	susceptible	susceptible	resistant	susceptible	susceptible	susceptible
178	a.medicine	1	0	0	0	0	0	community associated	SSTI	SSTI	0	0	0	0	0	no prior	no prior	no prior	no prior	0	0	0	0	0	0	0	0	0	0	0	0	1	0	0	0	0	0	0	0	0	0	1	staphylococcus aureus	susceptible	susceptible	resistant	susceptible	susceptible	susceptible
179	a.medicine	9	0	1	0	0	0	community associated	primary bacteremia	unknown	0	0	0	0	0	no prior	no prior	no prior	no prior	0	0	0	0	0	0	0	0	0	0	0	0	0	0	0	0	0	0	0	1	0	0	0	staphylococcus aureus	susceptible	susceptible	resistant	susceptible	susceptible	susceptible
180	surgery	3	0	0	0	0	0	community associated	urinary	urinary	0	0	1	0	0	negative	negative	no prior	no prior	0	0	0	0	0	0	0	0	0	0	0	0	0	0	0	0	0	0	0	0	0	0	0	staphylococcus aureus	susceptible	susceptible	resistant	susceptible	susceptible	susceptible
181	a.medicine	6	1	0	0	0	0	healthcare associated	urinary	urinary	0	0	1	0	0	no prior	no prior	no prior	no prior	0	0	0	0	0	0	0	0	0	0	0	0	1	0	0	0	0	1	0	1	0	0	0	staphylococcus aureus	susceptible	susceptible	resistant	susceptible	susceptible	susceptible
182	a.medicine	3	0	0	0	0	0	healthcare associated	pulmonary	pulmonary	1	0	0	0	0	no prior	no prior	no prior	no prior	0	0	0	0	0	0	0	0	0	0	0	0	0	0	0	0	0	0	0	2	1	0	1	staphylococcus aureus	susceptible	susceptible	resistant	susceptible	susceptible	susceptible
184	ICU	5	1	0	0	0	0	healthcare associated	primary bacteremia	unknown	1	0	0	0	0	negative	negative	negative	negative	0	0	0	0	0	0	0	0	0	0	0	0	0	0	0	0	0	0	0	2	1	1	0	staphylococcus aureus	susceptible	susceptible	resistant	susceptible	susceptible	susceptible
185	a.medicine	6	0	0	0	0	0	hospital associated	lines associated	lines associated	1	0	0	0	1	negative	negative	negative	no prior	0	0	0	0	0	0	0	0	0	1	0	0	0	1	0	0	0	0	0	1	0	0	0	staphylococcus aureus	susceptible	susceptible	resistant	susceptible	susceptible	susceptible
186	ICU	3	0	0	0	0	0	healthcare associated	lines associated	pulmonary	1	0	0	0	1	negative	negative	negative	no prior	0	0	0	0	0	0	1	1	0	0	1	0	0	0	0	0	0	0	0	0	1	1	0	staphylococcus aureus	susceptible	susceptible	resistant	susceptible	susceptible	susceptible
187	a.medicine	1	0	0	0	0	0	community associated	endocarditis	unknown	1	0	0	1	0	no prior	no prior	no prior	no prior	0	0	0	0	0	0	0	0	0	0	0	0	0	0	0	0	0	0	0	3	0	1	0	staphylococcus aureus	susceptible	susceptible	resistant	susceptible	susceptible	susceptible
188	a.medicine	1	0	0	1	0	0	community associated	ENT	unknown	1	0	0	0	0	no prior	no prior	no prior	no prior	0	0	0	0	0	0	0	0	0	0	0	0	0	0	0	0	0	0	0	1	0	0	0	staphylococcus aureus	susceptible	susceptible	resistant	susceptible	susceptible	susceptible
189	a.medicine	1	0	0	0	0	0	community associated	primary bacteremia	pulmonary	1	0	0	0	0	no prior	no prior	no prior	no prior	0	0	0	0	0	0	0	0	0	0	0	0	0	0	0	0	0	0	1	0	0	0	0	staphylococcus aureus	susceptible	susceptible	resistant	susceptible	susceptible	susceptible
190	surgery	2	0	0	0	0	0	community associated	urinary	urinary	0	0	0	0	0	negative	no prior	no prior	no prior	0	0	0	0	0	0	0	0	1	0	0	0	1	0	0	0	0	0	0	1	0	0	0	staphylococcus aureus	susceptible	susceptible	resistant	susceptible	susceptible	susceptible
191	a.medicine	5	0	0	0	0	0	healthcare associated	lines associated	lines associated	0	0	0	0	1	negative	negative	no prior	no prior	0	0	0	0	0	0	1	0	0	1	0	0	0	0	0	0	0	0	0	1	0	0	0	staphylococcus aureus	susceptible	susceptible	resistant	susceptible	susceptible	susceptible
192	a.medicine	0	0	0	0	0	0	community associated	bone or joint	endocarditis	1	0	1	0	0	negative	negative	no prior	no prior	0	0	0	0	0	0	0	0	0	0	0	0	0	0	0	0	0	0	0	1	0	1	0	staphylococcus aureus	susceptible	susceptible	resistant	susceptible	susceptible	susceptible
194	a.medicine	0	0	0	0	0	0	community associated	pulmonary	pulmonary	1	1	0	0	0	no prior	no prior	no prior	no prior	0	0	0	0	0	0	0	0	0	0	0	0	0	0	0	0	0	0	0	0	0	0	0	staphylococcus aureus	susceptible	susceptible	resistant	susceptible	susceptible	susceptible
195	a.medicine	1	0	1	0	0	0	community associated	primary bacteremia	unknown	1	0	0	0	0	negative	negative	negative	negative	0	0	0	0	0	0	0	0	0	0	0	0	0	0	0	0	0	0	0	0	0	0	1	staphylococcus lugdunensis	susceptible	susceptible	resistant	susceptible	susceptible	susceptible
196	a.medicine	1	0	0	0	0	0	community associated	lines associated	lines associated	0	0	0	0	1	positive	negative	negative	negative	0	0	0	0	0	0	1	1	0	0	1	0	0	0	0	0	0	0	1	0	0	0	1	cronobacter	resistant	resistant	resistant	resistant	resistant	resistant
197	heme/onc	3	1	0	0	0	1	hospital associated	pulmonary	pulmonary	1	0	1	0	1	negative	negative	negative	negative	0	0	0	0	0	0	1	0	0	0	1	0	0	0	0	0	0	0	0	3	0	1	0	stenotrophomonas	resistant	resistant	resistant	resistant	resistant	resistant
199	a.medicine	1	0	0	0	0	0	community associated	endocarditis	bone or joint	0	0	0	0	0	positive	negative	negative	negative	0	0	0	0	0	0	0	0	0	0	0	0	0	0	0	0	0	0	0	1	0	0	0	streptococcus agalactiae	susceptible	susceptible	susceptible	susceptible	susceptible	susceptible
200	a.medicine	3	0	0	0	0	0	community associated	ischemic foot	ischemic foot	0	2	0	2	0	no prior	no prior	no prior	no prior	0	0	0	0	0	0	0	0	0	0	0	0	0	0	0	0	0	0	0	4	0	0	1	streptococcus agalactiae	susceptible	susceptible	susceptible	susceptible	susceptible	susceptible
201	surgery	0	0	0	0	0	0	community associated	gynecological	gynecological	0	0	0	0	0	no prior	no prior	no prior	no prior	0	0	0	0	0	0	0	0	0	0	0	0	0	0	0	0	0	0	0	0	0	0	0	streptococcus agalactiae	susceptible	susceptible	susceptible	susceptible	susceptible	susceptible
202	surgery	5	0	0	0	0	0	hospital associated	intraabdominal	unknown	1	0	0	1	0	negative	negative	no prior	no prior	0	0	0	0	0	0	1	0	1	0	0	0	1	0	0	0	0	0	0	0	0	0	0	streptococcus bovis	susceptible	susceptible	susceptible	susceptible	susceptible	susceptible
204	surgery	0	0	0	0	0	0	community associated	intraabdominal	intraabdominal	0	0	0	1	0	no prior	no prior	no prior	no prior	0	0	0	0	0	0	0	0	0	0	0	0	0	0	0	0	0	0	0	0	0	0	0	streptococcus anginosus	susceptible	susceptible	susceptible	susceptible	susceptible	susceptible
205	ICU	5	0	0	0	0	0	community associated	SSTI	SSTI	1	0	0	0	0	negative	negative	negative	negative	0	0	0	0	0	0	0	0	0	0	0	0	0	1	0	0	0	0	0	7	0	1	0	group g streptococcus	susceptible	susceptible	susceptible	susceptible	susceptible	susceptible
206	a.medicine	5	0	0	0	0	0	community associated	SSTI	SSTI	1	0	0	0	0	positive	negative	no prior	no prior	0	0	0	0	0	0	0	0	0	0	0	0	0	1	0	0	0	0	0	0	0	0	0	group g streptococcus	susceptible	susceptible	susceptible	susceptible	susceptible	susceptible
207	a.medicine	2	0	0	0	0	0	community associated	endovascular	endovascular	1	0	0	1	0	no prior	no prior	no prior	no prior	0	0	0	0	0	0	0	0	0	0	0	0	0	0	1	0	0	0	0	2	1	1	0	streptococcus anginosus	susceptible	susceptible	susceptible	susceptible	susceptible	susceptible
208	ICU	3	0	0	0	0	0	ICU associated	primary bacteremia	unknown	1	0	0	0	0	negative	negative	negative	negative	0	0	0	0	0	0	1	0	0	0	0	0	0	0	0	0	0	0	0	2	0	1	0	streptococcus mitis	susceptible	susceptible	susceptible	susceptible	susceptible	susceptible
209	heme/onc	6	1	1	1	0	0	hospital associated	pulmonary	unknown	1	0	0	0	0	negative	negative	negative	negative	0	0	0	0	0	0	0	0	0	0	0	0	0	0	0	0	0	0	0	0	0	0	0	streptococcus mitis	susceptible	susceptible	susceptible	susceptible	susceptible	susceptible
210	a.medicine	0	0	0	0	0	0	hospital associated	lines associated	lines associated	0	0	0	0	1	negative	negative	negative	negative	0	0	0	0	0	0	1	1	0	0	1	0	0	0	0	0	0	0	0	0	0	0	1	streptococcus mitis	susceptible	susceptible	susceptible	susceptible	susceptible	susceptible
211	heme/onc	2	1	0	1	0	1	hospital associated	intraabdominal	unknown	1	0	0	0	1	negative	negative	negative	negative	0	0	0	0	0	0	0	0	0	0	0	1	0	0	0	0	0	0	0	0	1	0	0	streptococcus mitis	susceptible	susceptible	susceptible	susceptible	susceptible	susceptible
212	a.medicine	1	0	0	0	0	0	hospital associated	intraabdominal	intraabdominal	1	0	1	0	0	negative	negative	no prior	no prior	0	0	0	0	0	0	0	0	1	0	0	0	1	0	0	0	0	0	0	0	0	0	0	streptococcus mitis	susceptible	susceptible	susceptible	susceptible	susceptible	susceptible
213	a.medicine	0	0	0	0	0	0	community associated	lines associated	lines associated	0	0	0	0	1	negative	negative	negative	no prior	0	0	0	0	0	0	0	1	0	0	1	0	0	1	0	0	0	0	1	0	0	0	1	streptococcus mitis	susceptible	susceptible	susceptible	susceptible	susceptible	susceptible
215	a.medicine	0	0	0	0	0	0	community associated	primary bacteremia	pulmonary	1	0	0	1	0	no prior	no prior	no prior	no prior	0	0	0	0	0	0	0	0	0	0	0	0	0	1	0	0	0	0	0	0	0	0	1	streptococcus bovis	susceptible	susceptible	susceptible	susceptible	susceptible	susceptible
217	a.medicine	1	0	0	0	0	0	community associated	pulmonary	pulmonary	1	0	0	0	0	no prior	negative	no prior	no prior	0	0	0	0	0	0	0	0	0	0	0	0	0	0	0	0	0	0	0	0	0	0	0	streptococcus pneumoniae	susceptible	susceptible	susceptible	susceptible	susceptible	susceptible
218	ICU	4	0	0	0	0	0	healthcare associated	intraabdominal	intraabdominal	1	0	0	0	0	no prior	no prior	no prior	no prior	0	0	0	0	0	0	0	0	0	0	0	0	0	0	0	0	0	0	0	10	1	1	0	streptococcus pneumoniae	susceptible	susceptible	susceptible	susceptible	susceptible	susceptible
219	ER	0	0	0	0	0	0	community associated	pulmonary	urinary	0	0	1	0	0	no prior	no prior	no prior	no prior	0	0	0	0	0	0	0	0	0	0	0	0	0	0	0	0	0	0	0	0	0	0	0	streptococcus pneumoniae	susceptible	susceptible	susceptible	susceptible	susceptible	susceptible
220	a.medicine	2	0	0	0	0	0	community associated	pulmonary	pulmonary	1	0	0	0	0	no prior	no prior	no prior	no prior	0	0	0	0	0	0	1	0	0	0	0	0	0	0	0	0	0	0	0	0	0	0	0	streptococcus pneumoniae	susceptible	susceptible	susceptible	susceptible	susceptible	susceptible
221	ICU	0	0	0	0	0	0	community associated	pulmonary	pulmonary	1	0	0	0	0	no prior	no prior	no prior	no prior	0	0	0	0	0	0	0	0	0	0	0	0	0	0	0	0	0	0	0	4	0	1	0	streptococcus pneumoniae	susceptible	susceptible	susceptible	susceptible	susceptible	susceptible
222	ICU	2	0	0	0	0	0	community associated	primary bacteremia	unknown	0	0	0	0	0	negative	negative	no prior	no prior	0	0	0	0	0	0	0	0	0	0	0	0	0	0	0	0	0	0	0	10	1	1	1	streptococcus pyogenes	susceptible	susceptible	susceptible	susceptible	susceptible	susceptible
223	ICU	1	0	0	0	0	0	community associated	SSTI	SSTI	1	1	0	0	0	no prior	no prior	no prior	no prior	0	0	0	0	0	0	0	0	0	0	0	0	0	0	0	0	0	0	0	2	0	1	0	streptococcus pyogenes	susceptible	susceptible	susceptible	susceptible	susceptible	susceptible
224	heme/onc	0	0	0	0	0	1	community associated	SSTI	SSTI	1	0	0	0	0	no prior	no prior	no prior	no prior	0	0	0	0	0	0	0	0	0	0	0	0	0	0	0	0	0	0	0	0	0	0	0	streptococcus pyogenes	susceptible	susceptible	susceptible	susceptible	susceptible	susceptible
225	a.medicine	1	0	0	0	0	0	community associated	SSTI	SSTI	1	0	0	0	0	no prior	no prior	no prior	no prior	0	0	0	0	0	0	0	0	0	0	0	0	0	0	0	0	0	0	1	0	0	0	0	streptococcus pyogenes	susceptible	susceptible	susceptible	susceptible	susceptible	susceptible
[truncated: 81 more columns]
